# Supplementary material for: Disparities in kidney care in vulnerable populations: A multinational study from the ISN-GKHA
Source: PLOS Glob Public Health. 2024 Dec 20;4(12):e0004086. doi: 10.1371/journal.pgph.0004086 (PMC11661587; doi:10.1371/journal.pgph.0004086)
Supplement: S1 Data — (XLSX) [file pgph.0004086.s012.xlsx]

## Sheet: Sheet1
region	country	Income category	Variation in pediatric and adult care (F1)	Variation in pediatric and adult care (F1)	Variations in access to KRT (F2-HD)	Variations in access to KRT (F2 - PD)	Variations in access to KRT (F2 -KT)	Refugees to access to KRT_HD (F3)	Refugees to access to KRT_PD (F3)	Refugees to access to KRT_KT (F3)	Refugees to access to KRT_CKM (F3)	Systems for identifying vulnerable populations (T1)	Number of paed nephrologists_pmp (T2)	Training for paediatric nephrologists (T2)	Guidelines for disaster preparedness (T3)	Representation in the ISN-RDRTF (T3)
Africa	Burkina Faso	Low income	2	1	1		3	2	1	1	1	1	0.0455884	2	2	2
Africa	Burundi	Low income	1	1	3			2	2	2	2	1	0	2	2	2
Africa	Central African Republic	Low income	2	2				2	1	1	1	3	0	2	3	3
Africa	Chad	Low income	2	2				2	1	1	1	3	0	2	2	2
Africa	Congo, Dem. Rep.	Low income	1	2				2	2	2	2	2	0.0553466	1	3	3
Africa	Ethiopia	Low income	1	1	1			1	2	2	2	2	0.0263953	1	2	2
Africa	Gambia	Low income	2	2				2	1	2	2		0.414353	2
Africa	Guinea	Low income	2	3				2	1	1	1	2	0	2	2	2
Africa	Madagascar	Low income	1	1	1	1	1	2	2	2	2	2	0	2	3	2
Africa	Malawi	Low income	1	1	3	4	3	2	1	2	2	2	0	2	2	2
Africa	Mali	Low income	2	2				2	2	2	2	2	0.0482119	2	2	3
Africa	Mozambique	Low income	1	1	1	1	1	2	1	2	2	2	0.0315525	2	2	2
Africa	Niger	Low income	2	1	1	3	1	2	2	1	1	1	0	2	2	2
Africa	Somalia	Low income	2	2				2	2	2	2			2
Africa	Sudan	Low income	2	2				2	2	1	2	2	0.145958	1	2	2
Africa	Togo	Low income	2	2				2	1	1	1	3	0	2	2	2
Africa	Uganda	Low income	1	1	1			2	1	2	2	2	0.0649268	2	2	2
Africa	Zambia	Low income	1	1	3	1	1	2	1	1	2	1	0.101822	2	1	2
Africa	Angola	Lower-middle income	2	2				2	2	2	2	2	0	2	2	2
Africa	Benin	Lower-middle income	2	2				2	2	2	2	2	0.29081	2	2	2
Africa	Cameroon	Lower-middle income	2	1	1	1	1	2	1	1	1	1	0.068209	2	3	2
Africa	Cape Verde	Lower-middle income	1	1	3		3	2	2	2	1	2	0	2	2	2
Africa	Congo, Rep.	Lower-middle income	2	1	3	1	1	1	1	1	1	1	0	2	2	2
Africa	Cote d'Ivoire	Lower-middle income	2	2				2	1	1	1	2	0.104481	2	2	2
Africa	Egypt	Lower-middle income	2	2				2	1	1	1	1		1	1	3
Africa	Ghana	Lower-middle income	1	1	1	4	1	2	2	2	2	2	0.0906145	1	2	2
Africa	Kenya	Lower-middle income	2	2				2	2	1	1	2	0.125303	1	2	3
Africa	Lesotho	Lower-middle income	1	2				2	2	1	2	1	6.83692	3	2	1
Africa	Mauritania	Lower-middle income	2	2				1	1	1	2	3	0	2	2	2
Africa	Morocco	Lower-middle income	2	2				2	2	1	2	1	0.272196	2	2	2
Africa	Nigeria	Lower-middle income	1	1	1	2	1	2	2	2	2	2	0.222141	1	2	2
Africa	Senegal	Lower-middle income	1	1	3	3		1	2	2	2	2	0.111588	2	2	1
Africa	Swaziland	Lower-middle income	2	2				2	2	2	2	1	1.78291	2	1	2
Africa	Tanzania	Lower-middle income	1	1	1	2	1	1	1	1	1	1	0.015661	2	3	3
Africa	Tunisia	Lower-middle income	2	1	1	1		2	2	2	2	1		2	2	3
Africa	Zimbabwe	Lower-middle income	3	3				2	1	2	2	2	0.0661332	2	2	2
Africa	Botswana	Upper-middle income	2	2				2	2	2	2	2	0.41942	2	2	2
Africa	Gabon	Upper-middle income	2	2				2	1	1	1	1	0.427238	2	2	2
Africa	Mauritius	Upper-middle income	1	2				2	2	1	1	3	0	2	2	2
Africa	Namibia	Upper-middle income	1	1	3	1	1	2	2	2	2	2	0	2	1	2
Africa	South Africa	Upper-middle income	2	2				2	2	2	2	1	0.347725	1	3	2
Eastern & Central Europe	Albania	Upper-middle income	2	2				2	2	2	2	1	1.61533	1	1	2
Eastern & Central Europe	Bosnia and Herzegovina	Upper-middle income	2	2				2	2	2	2	2	2.62023	1	2	2
Eastern & Central Europe	Bulgaria	Upper-middle income	2	1	1	1	1	2	2	2	2	3	2.18237	1	3	2
Eastern & Central Europe	Macedonia, FYR	Upper-middle income	2	2				2	2	1	1	2	1.40783	2	3	2
Eastern & Central Europe	Serbia	Upper-middle income	2	2				2	2	2	2	2		3	2	2
Eastern & Central Europe	Turkey	Upper-middle income	1	1	1	2		2	2	2	2	2	2.40825	1	1	1
Eastern & Central Europe	Croatia	High income	2	2				2	2	1	2	2	4.77458	1	2	2
Eastern & Central Europe	Cyprus	High income	2	2				2	2	2	2	1	0.77214	2	2	2
Eastern & Central Europe	Czech Republic	High income	2	2				2	2	2	2	2	1.86822	1	1	2
Eastern & Central Europe	Estonia	High income	2	2				2	2	2	2	2	1.65081	2	2	2
Eastern & Central Europe	Hungary	High income	2	2				2	2	2	2	1	4.12389	1	1	2
Eastern & Central Europe	Latvia	High income	2	2				2	2	2	2	2	2.71411	1	2	2
Eastern & Central Europe	Lithuania	High income	2	2				2	2	2	2	2	11.1792	1	1	2
Eastern & Central Europe	Poland	High income	2	2				2	2	2	2	2	2.62515	1	1	1
Eastern & Central Europe	Romania	High income	1	1	1	2	1	2	2	2	2	3		1	3	3
Eastern & Central Europe	Slovak Republic	High income	2	2				2	2	2	2	3		1	2	2
Latin America	Bolivia	Lower-middle income	2	1	1	1	1	2	2	1	2	2	0.829574	2	2	1
Latin America	El Salvador	Lower-middle income	1	1	2	1	2	1	1	1	1	2	0.304472	2	2	3
Latin America	Haiti	Lower-middle income	1	1	3			2	2	1	1	2	0.0882251	2	2	2
Latin America	Nicaragua	Lower-middle income	1	1	2	2	2	1	1	1	1	3	0.952097	1	3	3
Latin America	Argentina	Upper-middle income	2	2				2	2	2	2	1	3.33004	1	2	1
Latin America	Brazil	Upper-middle income	2	1	1	2	1	2	2	1	2	2	0.920641	1	2	3
Latin America	Colombia	Upper-middle income	2	1	1	2	2	2	2	2	2	1	1.83452	1	1	1
Latin America	Costa Rica	Upper-middle income	1	2				2	2	2	2	3	0.768579	1	3	2
Latin America	Dominican Republic	Upper-middle income	2	2				2	2	2	2	2	1.49607	1	2	2
Latin America	Ecuador	Upper-middle income	2	2				2	2	2	2	2	0.694061	2	2	2
Latin America	Guatemala	Upper-middle income	2	1	1	1	1	2	2	1	1	2	0.677844	1	2	2
Latin America	Mexico	Upper-middle income	1	1	1	1	1	1	1	1	1	1	1.74989	1	2	2
Latin America	Paraguay	Upper-middle income	2	2				1	1	1	1	2	2.44685	1	2	2
Latin America	Peru	Upper-middle income	2	1	1	1	1	2	2	1	2	2	1.02244	1	2	1
Latin America	Venezuela	Upper-middle income	2	2				2	2	1	2			1
Latin America	British Virgin Islands	High income	1	1	3		1	2	1	2	2	1	0	2	1	3
Latin America	Cayman Islands	High income	2	2				2	2	2	2	1	0	2	1	2
Latin America	Chile	High income	2	2				2	2	2	2	1	3.74381	1	1	1
Latin America	CuraÃ§ao	High income	2	2				2	2	2	2	2	6.56258	2	1	2
Latin America	Panama	High income	2	1	1	1	1	2	2	2	2	1	1.61373	2	2	3
Latin America	Puerto Rico	High income	2	2				2	2	2	2	1	4.84117	1	1	2
Latin America	Uruguay	High income	2	1	1	2	1	2	2	2	2	1	4.40243	1	2	2
Middle East	Syrian Arab Republic	Low income	1	1				2	2	2	2	2	0.69561	1	2	2
Middle East	Iran, Islamic Rep.	Lower-middle income	2	2				2	2	1	2	1	1.72894	1	1	2
Middle East	Lebanon	Lower-middle income	2	2				2	2	1	2	2	1.88793	1	2	2
Middle East	West Bank and Gaza	Lower-middle income	1	1	1	2	1	2	2	1	1	2	0.999993	2	2	2
Middle East	Iraq	Upper-middle income	1	1	1	2	1	1	1	2	1	2	0.741424	1	2	2
Middle East	Jordan	Upper-middle income	2	2				2	2	2	2	2	1.81842	1	3	3
Middle East	Kuwait	High income	2	2				2	2	2	2	2	6.51858	2	1	2
Middle East	Oman	High income	2	2				2	2	2	2	2	2.6565	2	2	2
Middle East	Qatar	High income	2	2				2	2	2	2	3	2.79087	3	1	3
Middle East	Saudi Arabia	High income	2	2				2	2	2	2	1	8.48551	1	1	1
Middle East	United Arab Emirates	High income	1	2				2	2	1	2	1		2	1	2
NIS & Russia	Kyrgyz Republic	Lower-middle income	2	2				2	1	1	1	1	1.64697	1	3	3
NIS & Russia	Tajikistan	Lower-middle income	2	2				1	1	2	1	3	1.09657	2	2	3
NIS & Russia	Ukraine	Lower-middle income	2	1	1	2	1	2	2	1	1	2	2.87171	1	2	2
NIS & Russia	Uzbekistan	Lower-middle income	1	1			1	2	2	1	1	1	0.321492	1	3	2
NIS & Russia	Armenia	Upper-middle income	1	1				2	2	1	1	3	1.66625	1	3	2
NIS & Russia	Azerbaijan	Upper-middle income	2	2				2	1	1	2	1		1	2	2
NIS & Russia	Belarus	Upper-middle income	2	2				2	2	2	2	2	1.69969	2	2	2
NIS & Russia	Georgia	Upper-middle income	2	2				2	2	1	1	1	8.91497	1	2	2
NIS & Russia	Kazakhstan	Upper-middle income	2	2				2	2	2	2	3	2.57754	1	2	2
NIS & Russia	Russian Federation	Upper-middle income	2	2				2	2	2	2	2		1	2	2
2rth America & the Caribbean	Jamaica	Upper-middle income	2	1	1	2	2	2	1	2	2	2	1.41915	2	2	3
2rth America & the Caribbean	St. Lucia	Upper-middle income	2	1				2	1	2	1	1	0	2	1	2
2rth America & the Caribbean	St. Vincent and the Grenadines	Upper-middle income	1	2				2	1	2	2	3	0	2	3	2
2rth America & the Caribbean	Antigua and Barbuda	High income	1	1	3	1	1	2	1	2	2	2	0	2	1	2
2rth America & the Caribbean	Aruba	High income	1	1	3	3	1	2	2	2	2	3		2	1	3
2rth America & the Caribbean	Bahamas	High income	2	2				2	2	2	2	3	0	2	1	3
2rth America & the Caribbean	Barbados	High income	2	2				2	2	2	2	1	0	2	1	3
2rth America & the Caribbean	Bermuda	High income	3	3				2	2	2	2	2	0	2	1	3
2rth America & the Caribbean	Canada	High income	2	1	1			2	2	2	2	1	1.30778	1	1	3
2rth America & the Caribbean	Trinidad and Tobago	High income	2	1	2	2	1	2	2	1	1	2	0.711417	2	2	2
2rth America & the Caribbean	Turks and Caicos Islands	High income	3	3				2	2	2	2	1	0	2	1	2
2rth America & the Caribbean	United States	High income	1	1	2	2	2	2	2	2	2	1	1.48218	1	1	3
2rth & East Asia	China	Upper-middle income	1	1	1	1		2	2	2	2	1	0.567159	1	1	3
2rth & East Asia	Hong Kong	High income	1	2				2	2	2	2	1	1.5117	1	1	2
2rth & East Asia	Japan	High income	1	1	1	4	1	2	2	2	2	1	9.66069	1	1	3
2rth & East Asia	Korea, Rep.	High income	1	1	1	1	1	2	2	2	2	3	0.385767	1	3	2
2rth & East Asia	Macao SAR, China	High income	2	2				2	1	2	1	2	3.14815	1	1	2
2rth & East Asia	Taiwan	High income	2	2				2	2	2	2	1	4.24075	1	1	2
OSEA	Cambodia	Lower-middle income	1	1	3	4	1	2	2	2	2	2	0.119667	2	2	2
OSEA	Indonesia	Lower-middle income	1	1	1	1	1	2	2	2	2	2	0.133415	1	2	2
OSEA	Lao PDR	Lower-middle income	2	1	1	1	1	2	2	2	2	3	0.258078	2	2	2
OSEA	Myanmar	Lower-middle income	2	1	1	1	1	2	2	2	1	2	0.521499	1	2	2
OSEA	Papua New Guinea	Lower-middle income	1	1	1	1	1	2	2	2	2	2	0	3	2	2
OSEA	Philippines	Lower-middle income	3	2				2	2	1	1	3	1.25657	1	3	2
OSEA	Samoa	Lower-middle income	1	1				2	2	2	2	1	0	2	1	2
OSEA	Solomon Islands	Lower-middle income	3	3				2	2	2	2	3	0	2	2	2
OSEA	Vanuatu	Lower-middle income	3	3				2	2	2	2	1	0	3	1	2
OSEA	Vietnam	Lower-middle income	1	1	1	1	1	2	2	2	2	2		3	1	2
OSEA	American Samoa	Upper-middle income						2	2	2	2
OSEA	Fiji	Upper-middle income	1	1	1	2	1	2	2	2	2	2	0	2	2	2
OSEA	Malaysia	Upper-middle income	2	2				2	2	2	2	2	0.590468	1	1	2
OSEA	Thailand	Upper-middle income	2	1	1	1	1	2	2	2	2	2	1.43579	1	2	2
OSEA	Australia	High income	1	1			2	2	2	2	2	3	1.53014	1	1	2
OSEA	Brunei Darussalam	High income	2	2				2	2	2	2	3	0	2	2	2
OSEA	New Caledonia	High income	2	2				2	2	2	2	1	0	1	1	2
OSEA	New Zealand	High income	1	1				2	2	2	2	1	0.791608	1	1	2
OSEA	Singapore	High income	2	2				2	2	2	2	1	2.02661	1	2	2
South Asia	Afghanistan	Low income	3	3				2	2	2	2	2	0	2	2	2
South Asia	Bangladesh	Lower-middle income	2	2				2	2	2	2	2	0.313914	1	2	2
South Asia	Bhutan	Lower-middle income	2	2				2	2	2	2		0	2
South Asia	India	Lower-middle income	1	1	1	1	1	2	2	2	2	2	0.0719612	1	2	2
South Asia	Nepal	Lower-middle income	2	2				2	2	1	1	3	0.0652175	2	3	3
South Asia	Pakistan	Lower-middle income	1	1	1	1	1	2	2	2	2	2	0.0823303	1	2	2
South Asia	Sri Lanka	Lower-middle income	2	2				2	2	2	2	2	0.301887	1	3	3
South Asia	Maldives	Upper-middle income	2	1	1	1	1	2	2	2	2	3	0	2	2	2
Western Europe	Andorra	High income	2	2				2	2	2	2	3		2	3	3
Western Europe	Austria	High income	2	2				2	2	2	2	3	2.24389	3	3	2
Western Europe	Belgium	High income	2	2				2	2	2	1	1	1.68814	1	2	3
Western Europe	Denmark	High income	2	2				2	2	2	2	3	1.68897	3	3	3
Western Europe	Finland	High income	1	1	1	2	2	2	2	2	2	1	1.78522	1	1	3
Western Europe	France	High income	1	1	1	2	2	2	2	2	2	1	1.46402	1	1	3
Western Europe	Germany	High income	2	2				2	2	2	2	3	0.593003	1	1	3
Western Europe	Greece	High income	2	2				2	2	2	2	3	1.89864	3	2	2
Western Europe	Iceland	High income	2	2				2	2	2	2	2	5.59279	2	3	2
Western Europe	Ireland	High income	1	2				2	2	2	2	1	1.13744	1	1	3
Western Europe	Israel	High income	2	2				2	2	2	2	1	4.48688	1	1	1
Western Europe	Italy	High income	2	2				2	2	2	2	1		1	1	1
Western Europe	Liechtenstein	High income	2	2				2	2	2	2	2	0	2	2	2
Western Europe	Luxembourg	High income	2	2				2	2	1	1	3	0	2	3	3
Western Europe	Malta	High income	2	2				2	2	2	2	3	4.30862	2	3	3
Western Europe	Netherlands	High income	1	1	1			2	2	2	2	1	0.80456	1	1	3
Western Europe	2rway	High income	2	1	1	1	1	2	2	2	2	3	0	2	1	3
Western Europe	Portugal	High income	2	1	1	2	1	2	2	2	2	1	4.88182	1	3	3
Western Europe	Spain	High income	1	2				2	2	2	2	1	2.12029	2	3	3
Western Europe	Sweden	High income	2	2				2	2	2	2	3	1.4308	3	3	3
Western Europe	Switzerland	High income	1	1	1	1	1	2	2	2	2	1	1.17527	1	1	1
Western Europe	United Kingdom	High income	1	2				2	2	2	2	1	1.10634	1	1	1
